# Supplementary material for: Evaluating the implementation of integrated knowledge translation in a multi-country research consortium in Sub-Saharan Africa – a mixed methods comparative case study
Source: Implement Sci. 2026 Apr 30;21:33. doi: 10.1186/s13012-026-01494-3 (PMC13159179; doi:10.1186/s13012-026-01494-3)
Supplement: Supplementary file 1 — Additional file 1: ASSESS reporting guidance. [file 13012_2026_1494_MOESM1_ESM.xlsx]

## Sheet: Tabelle1
			Exemplary quotes
	Codes	Summary	Ethiopia	Malawi	Rwanda	South Africa	Uganda
Acceptability "perception among implementation stakeholders that a given treatment, service, practice, or innovation is agreeable, palatable, or satisfactory" (Proctor et al., 2011)	Appreciation for IKT	Researchers appreciated that the early and continuous engagement helped build relationships, enabled new perspectives, increased the visibility and acceptability of research among decision-makers who subsequently knew where something was “coming from”. Some researchers voiced outright enthusiasm for IKT and for its aim to positively influence population health.	But the more I've been involved, the more I've appreciated the fact that we've been able to form all these relationships with different directorates within the ministry. And [with] all these stakeholders that [..] I'm sure I never would have done. And probably our institute probably would have never done either if it weren't for CEBHA.' (researcher, ET)	‘But they help you see practical things which you don't see if you just focus on your research question[. B]ecause policy and implementation, it goes/ it covers […] a wide area, and that includes so many different people. So, it's taken me out of my comfort zone a little trying to see things from their side and from their point of view.’ (MW RS 4)	I will recommend this to be universal, [...]. For most of the researchers, they just produce some of the good recommendations but they are just on papers. But when the stakeholders are engaged, at least you have a hope that your recommendation will be looked at. You will be heard and assessed maybe, and by adopting your study recommendations you are helping the population. Because mainly you are …	And IKT and stakeholder engagement are part of that package that makes research much more engaged and accountable and socially applicable and meaningful.' (SA RS9) 'So to me it's so obvious [...] that you should have a KT strategy. Whether you call it IKT or whatever [...]. But you should have a strategy for your stakeholder, the users of the evidence that you produce.' (SA RS 5)	But also the fact that it's consistent, so it's ongoing. You engage them all the time. I think it produces that level of trust and you know partnership or relationship where you are able to do a lot. And I'm sure it's going to have more fruits beyond CEBHA. Because then the link is already established.' (UG RS 3)
	Appreciation for intentionality, some criticism of formalisation	Researcher appreciated the deliberate planning of stakeholder engagement by using the IKT strategy. Interviewees indicated that the formal approach was different from how they had been conducting stakeholder engagement before and added value to their existing efforts, including at institutions where KT was already “at the heart of what the institutions are doing” and for ad hoc engagements. They …	Our/ mostly our relationships with our stakeholders are ad hoc, but IKT strategy has helped us to be more organized and focused on priority setting.' (FGD 1, ET RS 6)	[IKT] makes […] you engaged not just for the sake of engaging, but kind of think of what the goal is.' (MW RS 2)		‘[… IKT,] it’s also making [stakeholder engagement] much more explicit, which is good, because it makes you […] reflect more on what you’re doing actually. So it’s like a tool, very important tool […]’ (SA RS 9) 'And I think there’s sort of/ the benefit is that you’re really organized, and you’re structured about how you want to engage stakeholders.' (SA RS 4)	I think just to invest the time at the beginning and go through that. While thinking through what kind of partners, which partners one should spend more time with, or which partners maybe don't need as much information. To be more deliberate in choosing partners, in getting them the information they need. Involving them in decisions early enough. [...] like there are some things that you do kind …
	IKT perceived as non-novel and coming from the outside	Some researchers described that they initially perceived IKT as a foreign concept and a new label for something they had been doing all along. Over time, this narrative became widely accepted across the CEBHA+ teams, recognising the substantial expertise with KT as pre-existing and the deliberate and more formalised nature of the IKT approach as constituting something new.			IKT to me when it came, it was, like, something new. Hearing about it just the name, but then, if you look what its activities were not very new to me.' (RW RS 1)	[KT] existed all along. It just depended on how researchers used those approaches. But with CEBHA+, […] it was embedded already in the way we do business or conduct our research.' (SA RS 2) '[...] IKT is just a name for a lot of the work that's already been happening on stakeholder engagement.' (SA RS 3)	So when [...] IKT started, I thought. We already did this. And I kind of struggled with this at the beginning. Sort of like, we went through this. We met with these people. We went to them. We gave them the opportunity to comment. We gave them the opportunity to address the other ways we could do this. So we were already working closely with them. [...] I felt like it's a good idea, but it's a go…
Feasibility "extent to which a new treatment, or an innovation, can be successfully used or carried out within a given agency or setting" (Proctor et al., 2011 referencing Karsh 2004)	Time - decision-makers	Researchers questioned the feasibility of implementing a comprehensive IKT approach due to limited DM availability. They feared lack of responsiveness from DMs and also risking to overwhelm DMs.		I had anxieties. To say, okay would they, people from the ministry be really open to continuously engage when they really find that they are fed up with us to say why is this project always coming to us?' (MW RS 1) 'So, I think the main thing with all the stakeholders is there are key people and they have lots of responsibilities, and we are just one of their 3,000 responsibilities. So, sometimes…	[T]he second challenge was availabilities of the [...] stakeholder. Sometime, they have conflicting agendas, and you have to reschedule some activities. Like if you are then organizing a meeting with them and they have another agenda on their table, sometime, they have a kind of conflict.' (RW RS 2) 'The issue would be that they are very busy if you invite them in meetings. They usually are busy …	I actually thought/ one of the things that I guess concerned me around the approach was that it was going to obviously involve stakeholders. And I kind of thought it might be tricky to actu-ally get stakeholders onboard. And to that extent, to the extent of the strategy, because now there’s a strategy and it’s formalized, and at times, it seemed like the strategy was/ you know, very demanding of …	When we initiate [a meeting], people may promise ‘oh yes, I’ll be at the meeting, I’ll come’ but usually they can’t and they’ll give you a lower officer, which is just as good because sometimes with the higher officers things crop up in time.' (UG RS 6)
	Time - researchers	Researchers expressed concerns about the time requirements for IKT and conflicting priorities (e.g. conducting research).	Yeah, my biggest challenge is, [... in my role] I have lots of activity to undertake, so, (laughs) I'm not only focussing on this IKT program, there are lots of activity planned under, you know, capacity building and [...] there are lots of monthly meetings which makes me already so/ I wish if I could (laughing) [spend] enough time for the IKT and I wish I could invest more. Yeah, the time I have…	[…] we've kind of not necessarily neglected them, but we kind of keep pushing it forward in terms of when we plan to engage them.'(MW RS 2)	Nowadays, because most of the [Research task] leaders, or the Co-PIs and PIs are also working in the health settings. So they are actually in the front lines. They are doing things in the COVID.' (RW RS 4)	So it’s also like, for us, the expectation on us, knowing when we can actually and should and have the capacity as well in terms of just time and resources to actually engage all these stakeholders that we put up on our strategy […].' (SA RS 4)
	Capacity - researchers	The late start of IKT in CEBHA+ and associated lack of IKT guidance as well as insufficient training contributed to a lack of capacity for IKT in the early stage of the project.			[W]e've been trying to engage stakeholders from beginning of CEBHA project. And IKT came in, like, in the middle there. Okay, so if comes another project, then I would have IKT strategies and concepts also start with the project from the beginning. [...] So, having, like, incorporating the training on IKT from the beginning would be important as well.' (RW RS 1)	And then, as an entire group, we should have thought about a third step, as to, now that everyone's gone back home [after the initial IKT training], you know, what support do they need, rather than just say, okay, run with it.' (SA RS 3)	[Eventually] IKT was demystified. Initially only IKT was so up there in the clouds. But then it was a simple thing, how do researchers talk with politicians? How do politicians understand researchers? How do you communicate?' (UG RS 6)
	Staff turnover				And also at the community level, we have the same [issue with staff turnover]. There [were] community leaders or leaders of health facilities who were engaged as stakeholders in our project and we had many meeting with, they facilitated us to implement our activities, [but] after two months, new local leaders were appointed or shifted. We had about three local leaders, or four, who are very impor…	[The new] Minister [...] brings his own, you know, mindset and his own vision with him, and that will change. He will appoint a number of persons below. [...] because of the elections and the change in government last year that there was nothing really that could be planned at that point in time. So we had to wait and sit it out and see and wait for who was going to take up the gauntlet and conti…	So we have a new Director of Traffic and Road Safety. We’ve been working [with] the old one […] even prior to the CEBHA project. So we had a very good relationship with him, always informed and, of course, he’d influence, you know, changes of policies because he had the power. […] when we invited policymakers, and we invited, of course, the [new] representative […]. But this was the first time he…
Fidelity "degree to which an intervention was implemented as it was prescribed in the original protocol or as it was intended by the program developers (Proctor et al., 2011 citing Dusenbury et al. 2003; Rabin et al. 2008).	Continuous tailored engagement	Deliberate choice of decision-maker	‘Then we went to the district where we implement our study. Then we […] contact with different stakeholders who are responsible for […] research implementation in the district level. […] So, there were representative[s] from volunteers. There were some representative[s] from health system, including the heads of health centre in the district health office. There were some women’s and child affair…	But also, which stakeholders can also negatively influence how your research is/ I don't know. It would be how well it's received, for example, yeah.' (MW RS 2) 'But really [who we engage] was based on proximity. But also the level […] of like the stakeholder. For example, for the Ministry of Health […] department of NCDs […], our PI led the activity of engaging with them […].' (MW RS 2)	‘We tried before when one of our junior staff would go [to talk to the decision-maker alone]. But then they wouldn’t value it very much. So then I [went] there myself or explain to them what we do, how we want them to get involved, and I usually go with my staff, or I go with them on the second visit. Then I can introduce [my staff] so that they can continue engaging [with the decision-maker]. Wh…	So, basically, we came up with a LONG (laughing) list of stakeholders. And then, we actually decided, you know, what [are] the priority stakeholders. Which we then identified as the national director of NCDs, [...] the provincial directors of NCDs. And obviously, we have a link to the Western Cape but we don't have a link to the other provincial directors of NCDs. But seeing that, you know, our r…	There’s one of our key stakeholders in police. [...] So we have been closely in touch with her. She works directly with the Director of Traffic and Road Safety Office. So every time we need, let’s say, to get some information that will help with a project, she/ we can write to that Director, but also copy [her] because sometimes the Director maybe is too busy. But [she] will go out there and remi…
	Continuous tailored engagement	Consideration of decision-maker needs	CEBHA is somewhat different, because starting from the beginning, we [were] working very closely with different stakeholder[s] that we already identified. And, yeah, we are trying to build their capacity. We are trying to identify what their problem is, and we are trying to, you know, work on those problem or we're working on the solution.' (ET RS 1)	Yes, I think that was pre-communicated. A relationship is supposed to be sort of mutually beneficial. And I think that's kind of the message that we tend to put across when communicating with the NCD Department. It's kind of in a sense that we take onboard their priorities, while also relying on them to push forward what we're trying to do as CEBHA and through our research as well.' (MW RS 2)	It's a deeper engagement specially looking at how we can we move from here to there, what are their kind of views and ideas. We have engaged them when we are developing the protocols, trying to get their views of what they think should be done. What they think about the protocol we developed.' (RW RS 1)	‘[When] you're doing your research in a controlled environment [...i]t's easy to have a timeline and […] get your deliverables done, and that's it. But then if you're now trying to understand the context and the interaction with the actors […] as a researcher, you don't have so much control. […] And [that is] a challenge, particularly where/ in the low- and middle-income countries, where we depen…	But because I also know that building relationship takes time, and you invest. Because if you need them to net more of their own need, you also have to/ you don't just show them that you only need them when you want to give them information about your project. So it is a two way.' (UG RS 3) ‘So by inviting these people [to trainings], […] we want them trained, but also, we want to keep a relation…
