# Supplementary material for: Evaluating the implementation of integrated knowledge translation in a multi-country research consortium in Sub-Saharan Africa – a mixed methods comparative case study
Source: Implement Sci. 2026 Apr 30;21:33. doi: 10.1186/s13012-026-01494-3 (PMC13159179; doi:10.1186/s13012-026-01494-3)
Supplement: Supplementary file 2 — Additional file 2: Qualitative data supporting organisational context findings. [file 13012_2026_1494_MOESM2_ESM.xlsx]

## Sheet: Tabelle1
	Summary / description	Exemplary quotes
		Ethiopia	Malawi	Rwanda	South Africa	Uganda
Organisation embedded in KT structures	Organisation is linked to other organisations, institutions, and networks that undertake KT.	[researcher 1] connected with actually the IKT equivalent directorate at EPHI [Ethiopian Public Health Institute], which I didn't even know existed. And we actually had a very good two hour session with them. They give a very nice overview of their activities over the past 10 years.' (ET RS 1) ‘CEBHA[+] at [Armauer Hansen Research Institute] was fortunate that a new "Knowledge Management" directo…	[...] there are so many other partners interested in knowledge translation. So he has also been able to really bring CEBHA into that partnership. So I can describe like two partnerships which are linked anyway. So within the Ministry of Health through another project that is also lead by the college [of medicine], [... w]hich they are making in close collaboration with the research department as …		So Cochrane and the [...] Centre for Evidence-Based Healthcare have [...] got an ongoing and long-term working relationship together, and so because they both work in evidence synthesis, have similar stakeholders that they’ve been working with. Some of the leadership at the Centre for Evidence-Based Healthcare has worked at Cochrane before. So there’s just been a continuation of the work, even th…
Existing organisational KT routine	Organisation (or group within that organisation) has a routine of undertaking KT and draws on pre-existing relationships with decision-making institutions and individuals in decision-making positions			So, if you look at those kinds of activities and how we use it to do them, it's more or less like IKT. So, I/ the concept of IKT or the activities integrated in IKT, I had already done those activities.' (RW RS 1) 'our feeling that we/ the IKT is much appreciated in Rwanda, mainly because we have an environment which is conducive: with policymakers and the researchers are much collaborating in di…	‘So [here] we have been involved in guidelines since its inception. And we used to work with a framework for knowledge translation, but the kind of push-pull exchange framework. [...] But anyways, so [my institution] has been involved with systematic reviews for a long time. They have produced reviews for government since starting. And even in the stage of HIV denialism in South Africa, they were…	[...] so we've done [knowledge translation] before. But it was more ad hoc or maybe it was something we've always done with the knowledge that, okay then ultimately we want to inform the policy and practice community. So when we get our results done we carry them to the Ministry or whatever, hold a small workshop and call them.' (UG RS 3)
Personal relationships	Strong personal relationships between researcher and decision-maker, often established over time and with a champion from policy, practice, or research driving it				‘I know that [South African researcher], for example, has like set sort of discussion moments with someone like the National Director of [NCDs at the National Department of Health].’ (FGD 1, SA researcher)	I think [researcher champion] tries to bring everyone on board, every stakeholder on board. Knowing Ministry of Works and Transport, and National Safety Council before that, we had National Safety Council. That is how really we got in touch. [They] involve a lot of stakeholders in [their] work.' (UG SH 2) 'And he has influence because he’s one person who, in missing a meeting, like he’ll definite…
Organisational reputation					I think we are on the list of go to people, research institutions to go to. If people want evidence […] from the policy side about non-communicable diseases, they will/ people will go to [researcher 10], people will go to [researcher 7]. (SA RS 5)	‘[…] the Makerere School of Public Health is like an icon in research. […] in our country they are considered quite a reliable, or a good quality source of evidence. For most of the decisions, at least for stakeholders, or police or the ministry.’ (Interview, UG researcher 3)
Organisational hierarchies			‘The thing is that we put forward as our agenda […] is to ensure that everything is being aligned to [the NCDs] agenda for the Malawi government. So, that’s our main focus [,…] the agenda for the country. And the [CEBHA+ institution] has got its specific roles in supporting that agenda.’ (Interview, MW stakeholder 4) 'What I understand from the ministry is sometimes that they have limited resourc…	I think the more facilitating factors is political willingness of the policy makers level. Whereby the Minister is willing to adapt this approach. When minister is willing then it would be easy for you to access the junior staff to work with, to access the data and any facilitation. It's a key to engaging stakeholders.' (RW RS 4) 'And also I know that involv[ing] [planning specialist at the Minis…	I think organizational level and the dynamics, it does mess with the project, now, that power structure of the local stakeholders. [...] in that organization, they look at the organizational hierarchy of power. Not at the project hierarchy of power.' (SA RS 11) 'I: [D]oes it make sense to engage the people who are [lower in the hierarchy and] who will stay on their/ in their positions, or is it h…	'Well, my advice, speaking from the view of my institution, my advice would/ first of all to engage/ okay, to/ because usually what we do in police is someone has to start from the management. Yeah, maybe write to IGP, then it trickles down. Yeah. It's really important because if management is aware about it, then decisions are made faster, rather than starting from a low level and then you have …
Inter-personal hierarchies			‘So for a lot of governmental departments, they will meet you if there's an allowance involved. So if you have a Skype meeting, for example, they don't really benefit anything. We can't get their transport reimbursed.’ (Interview, MW researcher 2) 'I: [...] Do you think that if you were a more junior researcher, would it be different in any sense? RS: That's a tricky one. [...] I wouldn't know, b…	RS: Yeah, yeah, yeah. We tried before when one of our junior staff would go. But then they wouldn’t value it very much. So then I go there myself or explain to them what we do, how we want them to get involved, and I usually go with my staff, or I go with them on the second visit. Then I can introduce them so that they can continue engaging. Whenever we have bigger meetings, then we invite them, …		Like the [anonymised], when/ before accepting to participate [in the study], he got a condition that we have to involve them in the publication. And when we got the results and we started working on this, we still informed them that we actually have these results, and we are working on this. So if you can give us, you know, comments, but you know, when someone doesn’t contribute to a publication,…
